# Supplementary material for: Inter-personal diversity and temporal dynamics of dental, tongue, and salivary microbiota in the healthy oral cavity
Source: NPJ Biofilms Microbiomes. 2017 Jan 26;3:2. doi: 10.1038/s41522-016-0011-0 (PMC5445578; doi:10.1038/s41522-016-0011-0)
Supplement: Supplementary file 1 [file 41522_2016_11_MOESM1_ESM.xls]

## Sheet: AllSites
OTUID	Classification
230	k__Bacteria; p__Firmicutes; c__Bacilli; o__Lactobacillales; f__Streptococcaceae; g__Streptococcus; s__sanguinis
17	k__Bacteria; p__Actinobacteria; c__Actinobacteridae; o__Actinomycetales; f__Actinomycetaceae; g__Actinomyces; s__viscosus naeslundii oris
0	k__Bacteria; p__Firmicutes; c__Bacilli; o__Lactobacillales; f__Streptococcaceae; g__Streptococcus; s__mitis pneumoniae infantis oralis
16	k__Bacteria; p__Proteobacteria; c__Epsilonproteobacteria; o__Campylobacterales; f__Campylobacteraceae; g__Campylobacter
5	k__Bacteria; p__Proteobacteria; c__Betaproteobacteria; o__Neisseriales; f__Neisseriaceae; g__Neisseria; s__subflava
1916	k__Bacteria; p__Firmicutes; c__Bacilli; o__Lactobacillales; f__Streptococcaceae; g__Streptococcus
1211	k__Bacteria; p__Firmicutes; c__Bacilli; o__Lactobacillales; f__Streptococcaceae; g__Streptococcus
1944	k__Bacteria; p__Proteobacteria; c__Gammaproteobacteria; o__Pasteurellales; f__Pasteurellaceae
1	k__Bacteria; p__Proteobacteria; c__Gammaproteobacteria; o__Pasteurellales; f__Pasteurellaceae; g__Haemophilus; s__parainfluenzae
6	k__Bacteria; p__Firmicutes; c__Bacilli; o__Lactobacillales; f__Carnobacteriaceae; g__Granulicatella; s__
21	k__Bacteria; p__Firmicutes; c__Bacilli; o__Gemellales; f__Gemellaceae; g__; s__
2061	k__Bacteria; p__Proteobacteria; c__Gammaproteobacteria; o__Pasteurellales; f__Pasteurellaceae
2058	k__Bacteria; p__Firmicutes
19	k__Bacteria; p__Bacteroidetes; c__Flavobacteria; o__Flavobacteriales; f__Flavobacteriaceae; g__Bergeyella; s__602D02
2	k__Bacteria; p__Actinobacteria; c__Actinobacteria; o__Actinomycetales; f__Micrococcaceae; g__Rothia; s__dentocariosa
2083	k__Bacteria; p__Proteobacteria; c__Gammaproteobacteria; o__Pasteurellales; f__Pasteurellaceae
344	k__Bacteria; p__Fusobacteria; c__Fusobacteria; o__Fusobacteriales; f__Fusobacteriaceae; g__Fusobacterium; s__nucleatum subsp. fusiforme
7	k__Bacteria; p__Bacteroidetes; c__Bacteroidia; o__Bacteroidales; f__Porphyromonadaceae; g__Porphyromonas; s__CW034
178	k__Bacteria; p__Firmicutes; c__Bacilli; o__Lactobacillales; f__Streptococcaceae; g__Streptococcus; s__sanguinis
2014	k__Bacteria; p__Fusobacteria; c__Fusobacteria; o__Fusobacteriales; f__Fusobacteriaceae; g__Fusobacterium
3	k__Bacteria; p__Fusobacteria
1748	k__Bacteria
8	k__Bacteria; p__Firmicutes
70	k__Bacteria; p__Actinobacteria; c__Actinobacteridae; o__Actinomycetales; f__Actinomycetaceae; g__Actinomyces; s__odontolyticus lingnae
11	k__Bacteria; p__Actinobacteria; c__Actinobacteria; o__Actinomycetales; f__Micrococcaceae; g__Rothia; s__mucilaginosa
4	k__Bacteria; p__Bacteroidetes; c__Bacteroidia; o__Bacteroidales; f__Prevotellaceae; g__Prevotella; s__melaninogenica

## Sheet: Saliva
OTUID	Classification
34	k__Bacteria; p__Firmicutes; c__Clostridia; o__Clostridiales; f__Lachnospiraceae; g__Catonella
967	k__Bacteria; p__Firmicutes; c__Bacilli; o__Lactobacillales; f__Streptococcaceae; g__Streptococcus; s__
1080	k__Bacteria; p__Bacteroidetes; c__Bacteroidia; o__Bacteroidales; f__Porphyromonadaceae; g__Porphyromonas; s__CW034
526	k__Bacteria; p__Firmicutes; c__Bacilli; o__Lactobacillales; f__Streptococcaceae; g__Streptococcus
19	k__Bacteria; p__Firmicutes; c__Clostridia; o__Clostridiales; f__Lachnospiraceae; g__Oribacterium; s__sinus
3	k__Bacteria; p__Fusobacteria
268	k__Bacteria; p__Firmicutes; c__Bacilli; o__Lactobacillales; f__Streptococcaceae; g__Streptococcus; s__parasanguinis
1041	k__Bacteria; p__Fusobacteria; c__Fusobacteria; o__Fusobacteriales; f__Fusobacteriaceae; g__Fusobacterium; s__periodonticum
9	k__Bacteria; p__Firmicutes; c__Bacilli; o__Lactobacillales; f__Streptococcaceae; g__Streptococcus; s__vestibularis salivarius
55	k__Bacteria; p__Actinobacteria; c__Actinobacteridae; o__Actinomycetales; f__Actinomycetaceae; g__Actinomyces; s__odontolyticus lingnae
450	k__Bacteria; p__Fusobacteria; c__Fusobacteria; o__Fusobacteriales; f__Fusobacteriaceae; g__Fusobacterium; s__nucleatum subsp. animalis
14	k__Bacteria; p__Firmicutes; c__Bacilli; o__Gemellales; f__Gemellaceae; g__; s__
215	k__Bacteria; p__Firmicutes
2	k__Bacteria; p__Bacteroidetes; c__Bacteroidia; o__Bacteroidales; f__Prevotellaceae; g__Prevotella; s__melaninogenica
13	k__Bacteria; p__Proteobacteria; c__Epsilonproteobacteria; o__Campylobacterales; f__Campylobacteraceae; g__Campylobacter
8	k__Bacteria; p__Firmicutes; c__Bacilli; o__Lactobacillales; f__Carnobacteriaceae; g__Granulicatella; s__
1112	k__Bacteria; p__Firmicutes; c__Bacilli; o__Lactobacillales; f__Streptococcaceae; g__Streptococcus
58	k__Bacteria; p__Actinobacteria; c__Actinobacteridae; o__Actinomycetales; f__Actinomycetaceae; g__Actinomyces; s__viscosus naeslundii oris
1062	k__Bacteria; p__Proteobacteria; c__Gammaproteobacteria; o__Pasteurellales; f__Pasteurellaceae; g__Haemophilus
940	k__Bacteria; p__Fusobacteria; c__Fusobacteria; o__Fusobacteriales; f__Fusobacteriaceae; g__Fusobacterium; s__periodonticum
953	k__Bacteria; p__Firmicutes; c__Bacilli; o__Lactobacillales; f__Streptococcaceae; g__Streptococcus
1065	k__Bacteria; p__Proteobacteria; c__Gammaproteobacteria; o__Pasteurellales; f__Pasteurellaceae; g__Haemophilus
1	k__Bacteria; p__Firmicutes; c__Bacilli; o__Lactobacillales; f__Streptococcaceae; g__Streptococcus; s__mitis pneumoniae infantis oralis
958	k__Bacteria; p__Proteobacteria; c__Gammaproteobacteria; o__Pasteurellales; f__Pasteurellaceae
400	k__Bacteria; p__Fusobacteria; c__Fusobacteria; o__Fusobacteriales; f__Fusobacteriaceae; g__Fusobacterium; s__nucleatum subsp. polymorphum
7	k__Bacteria; p__Actinobacteria; c__Actinobacteria; o__Actinomycetales; f__Micrococcaceae; g__Rothia; s__mucilaginosa
114	k__Bacteria; p__Proteobacteria; c__Gammaproteobacteria; o__Pasteurellales; f__Pasteurellaceae; g__Haemophilus; s__parainfluenzae
1061	k__Bacteria; p__Firmicutes; c__Bacilli; o__Lactobacillales
575	k__Bacteria; p__Firmicutes; c__Bacilli; o__Lactobacillales; f__Carnobacteriaceae; g__Granulicatella
937	k__Bacteria
0	k__Bacteria; p__Proteobacteria; c__Gammaproteobacteria; o__Pasteurellales; f__Pasteurellaceae; g__Haemophilus; s__parainfluenzae
31	k__Bacteria; p__Firmicutes; c__Erysipelotrichi; o__Erysipelotrichales; f__Erysipelotrichaceae; g__Bulleidia; s__moorei
50	k__Bacteria; p__Firmicutes
6	k__Bacteria; p__Firmicutes
57	k__Bacteria; p__Fusobacteria; c__Fusobacteria; o__Fusobacteriales; f__Fusobacteriaceae; g__Leptotrichia; s__BU064
318	k__Bacteria; p__Firmicutes; c__Bacilli; o__Lactobacillales; f__Streptococcaceae; g__Streptococcus
401	k__Bacteria; p__Bacteroidetes; c__Bacteroidia; o__Bacteroidales
520	k__Bacteria; p__Firmicutes; c__Bacilli; o__Lactobacillales; f__Streptococcaceae; g__Streptococcus
21	k__Bacteria; p__Actinobacteria; c__Coriobacteriia; o__Coriobacteriales; f__Coriobacteriaceae; g__Atopobium; s__
1110	k__Bacteria; p__Proteobacteria
5	k__Bacteria; p__Bacteroidetes; c__Bacteroidia; o__Bacteroidales; f__Porphyromonadaceae; g__Porphyromonas; s__CW034
109	k__Bacteria; p__Firmicutes; c__Bacilli; o__Lactobacillales; f__Streptococcaceae
946	k__Bacteria
1103	k__Bacteria; p__Firmicutes; c__Bacilli; o__Lactobacillales; f__Streptococcaceae; g__Streptococcus
11	k__Bacteria; p__Actinobacteria; c__Actinobacteria; o__Actinomycetales; f__Micrococcaceae; g__Rothia; s__dentocariosa
280	k__Bacteria; p__Proteobacteria; c__Gammaproteobacteria; o__Pasteurellales; f__Pasteurellaceae; g__Haemophilus; s__parainfluenzae
30	k__Bacteria; p__Firmicutes; c__Clostridia; o__Clostridiales; f__Lachnospiraceae; g__unclassified Lachnospiraceae A; s__Oral Taxon 107
1085	k__Bacteria; p__Proteobacteria; c__Gammaproteobacteria; o__Pasteurellales; f__Pasteurellaceae
22	k__Bacteria; p__Bacteroidetes; c__Flavobacteria; o__Flavobacteriales; f__Flavobacteriaceae; g__Bergeyella; s__602D02
159	k__Bacteria; p__Firmicutes; c__Bacilli; o__Lactobacillales; f__Streptococcaceae; g__Streptococcus
4	k__Bacteria; p__Proteobacteria; c__Betaproteobacteria; o__Neisseriales; f__Neisseriaceae; g__Neisseria; s__subflava
15	k__Bacteria; p__Bacteroidetes; c__Bacteroidia; o__Bacteroidales; f__Prevotellaceae; g__Prevotella; s__nanceiensis
136	k__Bacteria; p__Proteobacteria; c__Gammaproteobacteria; o__Pasteurellales; f__Pasteurellaceae

## Sheet: Tongue
OTUID	Classification
890	k__Bacteria
402	k__Bacteria; p__Proteobacteria; c__Gammaproteobacteria; o__Pasteurellales; f__Pasteurellaceae
29	k__Bacteria; p__Firmicutes; c__Clostridia; o__Clostridiales; f__Lachnospiraceae; g__Catonella
52	k__Bacteria; p__Actinobacteria; c__Actinobacteridae; o__Actinomycetales; f__Actinomycetaceae; g__Actinomyces; s__viscosus naeslundii oris
154	k__Bacteria; p__Proteobacteria; c__Gammaproteobacteria; o__Pasteurellales; f__Pasteurellaceae; g__Haemophilus; s__parainfluenzae
27	k__Bacteria; p__Firmicutes; c__Erysipelotrichi; o__Erysipelotrichales; f__Erysipelotrichaceae; g__Bulleidia; s__moorei
19	k__Bacteria; p__Firmicutes; c__Clostridia; o__Clostridiales; f__Lachnospiraceae; g__Oribacterium; s__sinus
10	k__Bacteria; p__Proteobacteria; c__Epsilonproteobacteria; o__Campylobacterales; f__Campylobacteraceae; g__Campylobacter
643	k__Bacteria; p__TM7; c__TM7; o__TM7; f__TM7; g__TM7
522	k__Bacteria; p__Firmicutes; c__Bacilli; o__Lactobacillales; f__Streptococcaceae
9	k__Bacteria; p__Actinobacteria; c__Actinobacteria; o__Actinomycetales; f__Micrococcaceae; g__Rothia; s__mucilaginosa
661	k__Bacteria
23	k__Bacteria; p__Bacteroidetes; c__Flavobacteria; o__Flavobacteriales; f__Flavobacteriaceae; g__Bergeyella; s__602D02
657	k__Bacteria; p__Firmicutes; c__Bacilli; o__Lactobacillales; f__Streptococcaceae; g__Streptococcus; s__sanguinis
2	k__Bacteria; p__Fusobacteria
8	k__Bacteria; p__Firmicutes
100	k__Bacteria; p__Firmicutes
1	k__Bacteria; p__Proteobacteria; c__Gammaproteobacteria; o__Pasteurellales; f__Pasteurellaceae; g__Haemophilus; s__parainfluenzae
14	k__Bacteria; p__Firmicutes; c__Bacilli; o__Gemellales; f__Gemellaceae; g__; s__
7	k__Bacteria; p__Bacteroidetes; c__Bacteroidia; o__Bacteroidales; f__Porphyromonadaceae; g__Porphyromonas; s__CW034
20	k__Bacteria; p__Bacteroidetes; c__Bacteroidia; o__Bacteroidales; f__Prevotellaceae; g__Prevotella; s__nanceiensis
0	k__Bacteria; p__Firmicutes; c__Bacilli; o__Lactobacillales; f__Streptococcaceae; g__Streptococcus; s__mitis pneumoniae infantis oralis
930	k__Bacteria; p__Firmicutes; c__Bacilli; o__Lactobacillales; f__Streptococcaceae; g__Streptococcus
3	k__Bacteria; p__Proteobacteria; c__Betaproteobacteria; o__Neisseriales; f__Neisseriaceae; g__Neisseria; s__subflava
50	k__Bacteria; p__Actinobacteria; c__Actinobacteridae; o__Actinomycetales; f__Actinomycetaceae; g__Actinomyces; s__odontolyticus lingnae
6	k__Bacteria; p__Firmicutes; c__Bacilli; o__Lactobacillales; f__Streptococcaceae; g__Streptococcus; s__vestibularis salivarius
858	k__Bacteria; p__Fusobacteria; c__Fusobacteria; o__Fusobacteriales; f__Fusobacteriaceae; g__Fusobacterium; s__periodonticum
16	k__Bacteria; p__Actinobacteria; c__Actinobacteria; o__Actinomycetales; f__Micrococcaceae; g__Rothia; s__dentocariosa
673	k__Bacteria
5	k__Bacteria; p__Firmicutes; c__Bacilli; o__Lactobacillales; f__Carnobacteriaceae; g__Granulicatella; s__
139	k__Bacteria; p__Actinobacteria; c__Actinobacteridae; o__Actinomycetales; f__Actinomycetaceae; g__Actinomyces; s__odontolyticus lingnae
11	k__Bacteria; p__Bacteroidetes; c__Bacteroidia; o__Bacteroidales; f__Prevotellaceae; g__Alloprevotella; s__DO039
903	k__Bacteria; p__Proteobacteria
4	k__Bacteria; p__Bacteroidetes; c__Bacteroidia; o__Bacteroidales; f__Prevotellaceae; g__Prevotella; s__melaninogenica
15	k__Bacteria; p__Actinobacteria; c__Coriobacteriia; o__Coriobacteriales; f__Coriobacteriaceae; g__Atopobium; s__
633	k__Bacteria; p__Firmicutes; c__Bacilli; o__Lactobacillales; f__Streptococcaceae; g__Streptococcus; s__mitis pneumoniae infantis oralis
919	k__Bacteria; p__Firmicutes; c__Bacilli; o__Lactobacillales

## Sheet: Supragingival
OTUID	Classification
52	k__Bacteria; p__Firmicutes; c__Bacilli; o__Lactobacillales; f__Streptococcaceae; g__Streptococcus; s__mitis pneumoniae infantis oralis
27	k__Bacteria; p__Proteobacteria; c__Betaproteobacteria; o__Neisseriales; f__Neisseriaceae; g__Eikenella
3	k__Bacteria; p__Fusobacteria; c__Fusobacteria; o__Fusobacteriales; f__Fusobacteriaceae; g__Fusobacterium; s__nucleatum subsp. polymorphum
819	k__Bacteria; p__Actinobacteria; c__Actinobacteridae; o__Actinomycetales; f__Micrococcaceae; g__Rothia; s__dentocariosa
522	k__Bacteria; p__Actinobacteria; c__Actinobacteridae; o__Actinomycetales
9	k__Bacteria; p__Actinobacteria; c__Actinobacteridae; o__Actinomycetales; f__Corynebacteriaceae; g__Corynebacterium; s__durum
902	k__Bacteria; p__Firmicutes; c__Clostridia; o__Clostridiales; f__Clostridiales Family XI. Incertae Sedis; g__Peptoniphilus; s__massiliensis
14	k__Bacteria; p__Bacteroidetes; c__Flavobacteria; o__Flavobacteriales; f__Flavobacteriaceae; g__Bergeyella; s__602D02
2	k__Bacteria; p__Proteobacteria; c__Gammaproteobacteria; o__Pasteurellales; f__Pasteurellaceae; g__Haemophilus; s__parainfluenzae
13	k__Bacteria; p__Firmicutes; c__Bacilli; o__Lactobacillales; f__Carnobacteriaceae; g__Granulicatella; s__
938	k__Bacteria
8	k__Bacteria; p__Actinobacteria; c__Actinobacteridae; o__Actinomycetales; f__Actinomycetaceae; g__Actinomyces; s__viscosus naeslundii oris
771	k__Bacteria
1	k__Bacteria; p__Firmicutes; c__Bacilli; o__Lactobacillales; f__Streptococcaceae; g__Streptococcus; s__sanguinis
510	k__Bacteria; p__Fusobacteria; c__Fusobacteria; o__Fusobacteriales; f__Fusobacteriaceae; g__Fusobacterium
32	k__Bacteria; p__Firmicutes; c__Bacilli; o__Gemellales; f__Gemellaceae; g__; s__
905	k__Bacteria
223	k__Bacteria; p__Firmicutes; c__Bacilli; o__Lactobacillales; f__Streptococcaceae; g__Streptococcus
7	k__Bacteria; p__Firmicutes; c__Clostridia; o__Clostridiales; f__Veillonellaceae; g__Veillonella; s__dispar
774	k__Bacteria
0	k__Bacteria; p__Actinobacteria; c__Actinobacteria; o__Actinomycetales; f__Micrococcaceae; g__Rothia; s__dentocariosa
6	k__Bacteria; p__Proteobacteria; c__Betaproteobacteria; o__Neisseriales; f__Neisseriaceae; g__Kingella; s__
16	k__Bacteria; p__Bacteroidetes; c__Bacteroidia; o__Bacteroidales; f__Porphyromonadaceae; g__Porphyromonas; s__CW034
792	k__Bacteria; p__Proteobacteria; c__Betaproteobacteria; o__Neisseriales; f__Neisseriaceae
922	k__Bacteria; p__Firmicutes
28	k__Bacteria; p__Proteobacteria; c__Betaproteobacteria; o__Neisseriales; f__Neisseriaceae; g__Neisseria; s__subflava
360	k__Bacteria; p__Firmicutes; c__Bacilli; o__Lactobacillales; f__Streptococcaceae
129	k__Bacteria; p__Firmicutes; c__Bacilli; o__Lactobacillales; f__Streptococcaceae; g__Streptococcus
4	k__Bacteria; p__Proteobacteria; c__Betaproteobacteria; o__Neisseriales; f__Neisseriaceae; g__Neisseria
841	k__Bacteria; p__Firmicutes; c__Bacilli; o__Lactobacillales; f__Streptococcaceae; g__Streptococcus
