# Supplementary material for: Inter-personal diversity and temporal dynamics of dental, tongue, and salivary microbiota in the healthy oral cavity
Source: NPJ Biofilms Microbiomes. 2017 Jan 26;3:2. doi: 10.1038/s41522-016-0011-0 (PMC5445578; doi:10.1038/s41522-016-0011-0)
Supplement: Supplementary file 2 [file 41522_2016_11_MOESM2_ESM.xlsx]

## Sheet: Sheet1
Sample/Subject Metadata
For questions (ie, “ConsumeAlcohol?”, “EverSmoked?”) 1=Yes, 0=No, 2=NA
SubjectID values here correspond with SubjectID values seen elsewhere
SubjectID		Age (y)	Gender	DMFT Index	Ever Smoked?	Consume Alcohol?	Bottles of Beer Per Week	Glasses of Wine Per Week	Spirit Per Week	Use Antibiotics Past Three Months?	By Mouth	By Injection	What Antibiotic	Periodontal Disease?	Gingivitis	Mild	Moderate	Severe	Have Diabetes?	Have A History of Any Disease?	Dietary Restrictions	Dietary Descriptions	Reason	Use Any Medication?	Recreational Drugs In Last Six Months?	Pregnant/Lactating?	Any Radiotherapy?
1		24	M	0	0	1	6	3	0	0	0	0	2	0	0	2	2	2	0	0	0	2	2	0	0	0	0
2		23	M	0	0	0	0	0	0	0	0	0	2	0	0	2	2	2	0	0	0	2	2	0	0	0	0
3		27	F	1	0	1	0	1	0	0	0	0	2	0	0	2	2	2	0	0	0	2	2	0	0	0	0
4		22	F	3	0	1	0	1	0	1	1	0	Amoxicillin, Clarithromycin	0	1	1	2	2	0	0	0	2	2	0	0	0	0
5		26	M	6	0	1	2	2	0	0	0	0	0	0	1	1	2	2	0	0	1	Vegetarian	Health/moral	0	0	0	0
6		29	F	13	0	0	0	0	0	0	0	0	2	0	0	2	2	2	0	0	0	2	2	1	0	0	0
7		29	M	0	0	1	0	1	0	0	0	0	2	0	0	2	2	2	0	0	1	KosherFood	Religious	0	0	0	0
8		29	F	1	0	1	0	1	0	0	0	0	2	0	0	2	2	2	0	1	0	2	2	1	0	0	0
9		22	M	0	0	1	6	0	0	0	0	0	2	0	0	2	2	2	0	0	1	LactoseIntolerant	Health	0	0	0	0
10		22	M	0	0	1	2	0	0	0	0	0	2	0	0	2	2	2	0	0	0	2	2	0	0	0	0
